# Supplementary material for: Network Proximity Analysis Deciphers the Pharmacological Mechanism of Osthole against D-Galactose Induced Cognitive Disorder in Rats
Source: Molecules. 2023 Dec 19;29(1):21. doi: 10.3390/molecules29010021 (PMC10779601; doi:10.3390/molecules29010021)
Supplement: Supplementary file 1 [file molecules-29-00021-s001.zip]

Archive with 3 entries (3 files):
- Supplementary Figure S1.tif
- Table S1.xlsx
- Table S2.xlsx
