# Supplementary material for: Network Proximity Analysis Deciphers the Pharmacological Mechanism of Osthole against D-Galactose Induced Cognitive Disorder in Rats
Source: Molecules. 2023 Dec 19;29(1):21. doi: 10.3390/molecules29010021 (PMC10779601; doi:10.3390/molecules29010021)
Supplement: Supplementary file 1 [file molecules-29-00021-s001.zip › Table S1.xlsx]

## Sheet: Osthole targets
Drug	Entrez ID	Symbol name
Osthole	650	BMP2
Osthole	4086	SMAD1
Osthole	10598	AHSA1
Osthole	3156	HMGCR
Osthole	34	ACADM
Osthole	1374	CPT1A
Osthole	4843	NOS2
Osthole	7422	VEGFA
Osthole	4790	NFKB1
Osthole	5243	ABCB1
Osthole	2067	ERCC1
Osthole	56616	DIABLO
Osthole	8694	DGAT1
Osthole	3383	ICAM1
Osthole	4792	NFKBIA
Osthole	1499	CTNNB1
Osthole	7412	VCAM1
Osthole	5743	PTGS2
Osthole	207	AKT1
Osthole	351	APP
Osthole	5747	PTK2
Osthole	4353	MPO
Osthole	2194	FASN
Osthole	836	CASP3
Osthole	7124	TNF
Osthole	3569	IL6
Osthole	23621	BACE1
Osthole	5594	MAPK1
Osthole	572	BAD
Osthole	581	BAX
Osthole	1435	CSF1
Osthole	1571	CYP2E1
Osthole	3280	HES1
Osthole	3551	IKBKB
Osthole	3553	IL1B
Osthole	3576	IL8
Osthole	4089	SMAD4
Osthole	4092	SMAD7
Osthole	4851	NOTCH1
Osthole	4982	TNFRSF11B
Osthole	5599	MAPK8
Osthole	5744	PTHLH
Osthole	5970	RELA
Osthole	7040	TGFB1
Osthole	7514	XPO1
Osthole	6347	MCAF
