# Supplementary material for: Network Proximity Analysis Deciphers the Pharmacological Mechanism of Osthole against D-Galactose Induced Cognitive Disorder in Rats
Source: Molecules. 2023 Dec 19;29(1):21. doi: 10.3390/molecules29010021 (PMC10779601; doi:10.3390/molecules29010021)
Supplement: Supplementary file 1 [file molecules-29-00021-s001.zip › Table S2.xlsx]

## Sheet: Sheet1
GO ID	GO term name	Gene Entreze ID	Gene symbol	Classification
GO:0050321	tau-protein kinase activity	1859	DYR1A	Tau
GO:0050321	tau-protein kinase activity	5562	AAPK1	Tau
GO:0050321	tau-protein kinase activity	146057	TTBK2	Tau
GO:0050321	tau-protein kinase activity	84630	TTBK1	Tau
GO:0050321	tau-protein kinase activity	57787	MARK4	Tau
GO:0050321	tau-protein kinase activity	2932	GSK3B	Tau
GO:0050321	tau-protein kinase activity	2931	GSK3A	Tau
GO:0050321	tau-protein kinase activity	2534	FYN	Tau
GO:0050321	tau-protein kinase activity	1020	CDK5	Tau
GO:0048156	tau protein binding	6622	SYUA	Tau
GO:0048156	tau protein binding	5536	PPP5	Tau
GO:0048156	tau protein binding	8301	PICAL	Tau
GO:0048156	tau protein binding	3326	HS90B	Tau
GO:0048156	tau protein binding	3320	HS90A	Tau
GO:0048156	tau protein binding	1859	DYR1A	Tau
GO:0048156	tau protein binding	1191	CLUS	Tau
GO:0048156	tau protein binding	5562	AAPK1	Tau
GO:0048156	tau protein binding	5520	2ABA	Tau
GO:0048156	tau protein binding	146057	TTBK2	Tau
GO:0048156	tau protein binding	84630	TTBK1	Tau
GO:0048156	tau protein binding	57787	MARK4	Tau
GO:0048156	tau protein binding	10013	HDAC6	Tau
GO:0048156	tau protein binding	6285	S100B	Tau
GO:0048156	tau protein binding	5300	PIN1	Tau
GO:0048156	tau protein binding	4130	MAP1A	Tau
GO:0048156	tau protein binding	4087	SMAD2	Tau
GO:0048156	tau protein binding	2932	GSK3B	Tau
GO:0048156	tau protein binding	2931	GSK3A	Tau
GO:0048156	tau protein binding	2534	FYN	Tau
GO:0048156	tau protein binding	2288	FKBP4	Tau
GO:0048156	tau protein binding	2033	EP300	Tau
GO:0048156	tau protein binding	1639	DCTN1	Tau
GO:0048156	tau protein binding	1020	CDK5	Tau
GO:0048156	tau protein binding	348	APOE	Tau
GO:0048156	tau protein binding	60	ACTB	Tau
GO:0051402	neuron apoptotic process	317	APAF	Neuron apoptotic
GO:0051402	neuron apoptotic process	351	A4	Neuron apoptotic
GO:1901214	regulation of neuron death	6622	SYUA	Neuron apoptotic
GO:1901214	regulation of neuron death	1191	CLUS	Neuron apoptotic
GO:1901214	regulation of neuron death	1139	ACHA7	Neuron apoptotic
GO:1901214	regulation of neuron death	120892	LRRK2	Neuron apoptotic
GO:1901214	regulation of neuron death	29110	TBK1	Neuron apoptotic
GO:1901214	regulation of neuron death	10533	ATG7	Neuron apoptotic
GO:1901214	regulation of neuron death	7314	UBB	Neuron apoptotic
GO:1901214	regulation of neuron death	348	APOE	Neuron apoptotic
GO:1901216	positive regulation of neuron death	4137	TAU	Neuron apoptotic
GO:1901216	positive regulation of neuron death	6622	SYUA	Neuron apoptotic
GO:1901216	positive regulation of neuron death	572	Q6FH21	Neuron apoptotic
GO:1901216	positive regulation of neuron death	5621	PRIO	Neuron apoptotic
GO:1901216	positive regulation of neuron death	8301	PICAL	Neuron apoptotic
GO:1901216	positive regulation of neuron death	1191	CLUS	Neuron apoptotic
GO:1901216	positive regulation of neuron death	7159	ASPP2	Neuron apoptotic
GO:1901216	positive regulation of neuron death	351	A4	Neuron apoptotic
GO:1901216	positive regulation of neuron death	22943	DKK1	Neuron apoptotic
GO:1901216	positive regulation of neuron death	7474	WNT5A	Neuron apoptotic
GO:1901216	positive regulation of neuron death	4780	M3K5	Neuron apoptotic
GO:1901216	positive regulation of neuron death	2932	GSK3B	Neuron apoptotic
GO:1901216	positive regulation of neuron death	2534	FYN	Neuron apoptotic
GO:1901216	positive regulation of neuron death	2475	MTOR	Neuron apoptotic
GO:1901216	positive regulation of neuron death	1649	DDIT3	Neuron apoptotic
GO:1901216	positive regulation of neuron death	1616	DAXX	Neuron apoptotic
GO:1901216	positive regulation of neuron death	1020	CDK5	Neuron apoptotic
GO:1901216	positive regulation of neuron death	472	ATM	Neuron apoptotic
GO:1901216	positive regulation of neuron death	348	APOE	Neuron apoptotic
GO:1901216	positive regulation of neuron death	25	ABL1	Neuron apoptotic
GO:0070997	neuron death	9481	UCP4	Neuron apoptotic
GO:0070997	neuron death	4137	TAU	Neuron apoptotic
GO:0070997	neuron death	23385	NICA	Neuron apoptotic
GO:0070997	neuron death	131450	MO2R1	Neuron apoptotic
GO:0070997	neuron death	351	A4	Neuron apoptotic
GO:0070997	neuron death	120892	LRRK2	Neuron apoptotic
GO:0070997	neuron death	7099	TLR4	Neuron apoptotic
GO:0051402	neuron apoptotic process	8883	ULA1	Neuron apoptotic
GO:0051402	neuron apoptotic process	5663	PSN1	Neuron apoptotic
GO:0051402	neuron apoptotic process	8626	P63	Neuron apoptotic
GO:0051402	neuron apoptotic process	7157	P53	Neuron apoptotic
GO:0051402	neuron apoptotic process	23385	NICA	Neuron apoptotic
GO:0051402	neuron apoptotic process	22861	NALP1	Neuron apoptotic
GO:0051402	neuron apoptotic process	2597	G3P	Neuron apoptotic
GO:0051402	neuron apoptotic process	3981	DNLI4	Neuron apoptotic
GO:0051402	neuron apoptotic process	598	B2CL1	Neuron apoptotic
GO:0051402	neuron apoptotic process	4803	NGF	Neuron apoptotic
GO:0051402	neuron apoptotic process	3309	BIP	Neuron apoptotic
GO:0051402	neuron apoptotic process	2898	GRIK2	Neuron apoptotic
GO:0051402	neuron apoptotic process	1020	CDK5	Neuron apoptotic
GO:0051402	neuron apoptotic process	836	CASP3	Neuron apoptotic
GO:0051402	neuron apoptotic process	596	BCL2	Neuron apoptotic
GO:0051402	neuron apoptotic process	581	BAX	Neuron apoptotic
GO:0051402	neuron apoptotic process	472	ATM	Neuron apoptotic
GO:0000165	MAPK cascade	7538	TTP	Neuron apoptotic
GO:0000165	MAPK cascade	7124	TNFA	Neuron apoptotic
GO:0000165	MAPK cascade	6709	SPTN1	Neuron apoptotic
GO:0000165	MAPK cascade	4893	RASN	Neuron apoptotic
GO:0000165	MAPK cascade	10156	RASL2	Neuron apoptotic
GO:0000165	MAPK cascade	3845	RASK	Neuron apoptotic
GO:0000165	MAPK cascade	3265	RASH	Neuron apoptotic
GO:0000165	MAPK cascade	10048	RANB9	Neuron apoptotic
GO:0000165	MAPK cascade	5687	PSA6	Neuron apoptotic
GO:0000165	MAPK cascade	5705	PRS8	Neuron apoptotic
GO:0000165	MAPK cascade	5700	PRS4	Neuron apoptotic
GO:0000165	MAPK cascade	5536	PPP5	Neuron apoptotic
GO:0000165	MAPK cascade	5458	PO4F2	Neuron apoptotic
GO:0000165	MAPK cascade	5159	PGFRB	Neuron apoptotic
GO:0000165	MAPK cascade	5604	MP2K1	Neuron apoptotic
GO:0000165	MAPK cascade	225689	MK15	Neuron apoptotic
GO:0000165	MAPK cascade	5595	MK03	Neuron apoptotic
GO:0000165	MAPK cascade	5594	MK01	Neuron apoptotic
GO:0000165	MAPK cascade	9448	M4K4	Neuron apoptotic
GO:0000165	MAPK cascade	4215	M3K3	Neuron apoptotic
GO:0000165	MAPK cascade	4214	M3K1	Neuron apoptotic
GO:0000165	MAPK cascade	10125	GRP1	Neuron apoptotic
GO:0000165	MAPK cascade	2185	FAK2	Neuron apoptotic
GO:0000165	MAPK cascade	5747	FAK1	Neuron apoptotic
GO:0000165	MAPK cascade	7529	1433B	Neuron apoptotic
GO:0000165	MAPK cascade	120892	LRRK2	Neuron apoptotic
GO:0000165	MAPK cascade	50488	MINK1	Neuron apoptotic
GO:0000165	MAPK cascade	27040	LAT	Neuron apoptotic
GO:0000165	MAPK cascade	10365	KLF2	Neuron apoptotic
GO:0000165	MAPK cascade	9965	FGF19	Neuron apoptotic
GO:0000165	MAPK cascade	8682	PEA15	Neuron apoptotic
GO:0000165	MAPK cascade	8660	IRS2	Neuron apoptotic
GO:0000165	MAPK cascade	8452	CUL3	Neuron apoptotic
GO:0000165	MAPK cascade	7040	TGFB1	Neuron apoptotic
GO:0000165	MAPK cascade	6464	SHC1	Neuron apoptotic
GO:0000165	MAPK cascade	5924	RGRF2	Neuron apoptotic
GO:0000165	MAPK cascade	5922	RASA2	Neuron apoptotic
GO:0000165	MAPK cascade	5154	PDGFA	Neuron apoptotic
GO:0000165	MAPK cascade	5058	PAK1	Neuron apoptotic
GO:0000165	MAPK cascade	4780	M3K5	Neuron apoptotic
GO:0000165	MAPK cascade	4763	NF1	Neuron apoptotic
GO:0000165	MAPK cascade	4609	MYC	Neuron apoptotic
GO:0000165	MAPK cascade	4233	MET	Neuron apoptotic
GO:0000165	MAPK cascade	4221	MEN1	Neuron apoptotic
GO:0000165	MAPK cascade	4086	SMAD1	Neuron apoptotic
GO:0000165	MAPK cascade	3815	KIT	Neuron apoptotic
GO:0000165	MAPK cascade	3718	JAK3	Neuron apoptotic
GO:0000165	MAPK cascade	3717	JAK2	Neuron apoptotic
GO:0000165	MAPK cascade	3716	JAK1	Neuron apoptotic
GO:0000165	MAPK cascade	3667	IRS1	Neuron apoptotic
GO:0000165	MAPK cascade	3606	IL18	Neuron apoptotic
GO:0000165	MAPK cascade	3558	IL2	Neuron apoptotic
GO:0000165	MAPK cascade	3553	IL1B	Neuron apoptotic
GO:0000165	MAPK cascade	3297	HSF1	Neuron apoptotic
GO:0000165	MAPK cascade	3082	HGF	Neuron apoptotic
GO:0000165	MAPK cascade	2534	FYN	Neuron apoptotic
GO:0000165	MAPK cascade	2263	FGFR2	Neuron apoptotic
GO:0000165	MAPK cascade	2261	FGFR3	Neuron apoptotic
GO:0000165	MAPK cascade	2260	FGFR1	Neuron apoptotic
GO:0000165	MAPK cascade	2253	FGF8	Neuron apoptotic
GO:0000165	MAPK cascade	2246	FGF1	Neuron apoptotic
GO:0000165	MAPK cascade	2064	ERBB2	Neuron apoptotic
GO:0000165	MAPK cascade	1956	EGFR	Neuron apoptotic
GO:0000165	MAPK cascade	1950	EGF	Neuron apoptotic
GO:0000165	MAPK cascade	1742	DLG4	Neuron apoptotic
GO:0000165	MAPK cascade	1234	CCR5	Neuron apoptotic
GO:0000165	MAPK cascade	673	BRAF	Neuron apoptotic
GO:0007049	cell cycle	1029	CD2A1	Neuron apoptotic
GO:0007049	cell cycle	4739	CASL	Neuron apoptotic
GO:0007049	cell cycle	55143	BOREA	Neuron apoptotic
GO:0007049	cell cycle	7159	ASPP2	Neuron apoptotic
GO:0007049	cell cycle	332	A2SUH6	Neuron apoptotic
GO:0007049	cell cycle	2035	41	Neuron apoptotic
GO:0007049	cell cycle	259266	ASPM	Neuron apoptotic
GO:0007049	cell cycle	79866	BORA	Neuron apoptotic
GO:0007049	cell cycle	56647	BCCIP	Neuron apoptotic
GO:0007049	cell cycle	55749	CCAR1	Neuron apoptotic
GO:0007049	cell cycle	54443	ANLN	Neuron apoptotic
GO:0007049	cell cycle	9212	AURKB	Neuron apoptotic
GO:0007049	cell cycle	8812	CCNK	Neuron apoptotic
GO:0007049	cell cycle	8678	BECN1	Neuron apoptotic
GO:0007049	cell cycle	6790	AURKA	Neuron apoptotic
GO:0007049	cell cycle	991	CDC20	Neuron apoptotic
GO:0007049	cell cycle	990	CDC6	Neuron apoptotic
GO:0007049	cell cycle	988	CDC5L	Neuron apoptotic
GO:0007049	cell cycle	983	CDK1	Neuron apoptotic
GO:0007049	cell cycle	899	CCNF	Neuron apoptotic
GO:0007049	cell cycle	699	BUB1	Neuron apoptotic
GO:0007049	cell cycle	675	BRCA2	Neuron apoptotic
GO:0007049	cell cycle	672	BRCA1	Neuron apoptotic
GO:0007049	cell cycle	472	ATM	Neuron apoptotic
GO:0000186	activation of MAPKK activity	5663	PSN1	Neuron apoptotic
GO:0000186	activation of MAPKK activity	2149	PAR1	Neuron apoptotic
GO:0000186	activation of MAPKK activity	5595	MK03	Neuron apoptotic
GO:0000186	activation of MAPKK activity	5594	MK01	Neuron apoptotic
GO:0000186	activation of MAPKK activity	84451	M3KL4	Neuron apoptotic
GO:0000186	activation of MAPKK activity	9064	M3K6	Neuron apoptotic
GO:0000186	activation of MAPKK activity	4215	M3K3	Neuron apoptotic
GO:0000186	activation of MAPKK activity	4214	M3K1	Neuron apoptotic
GO:0000186	activation of MAPKK activity	5610	E2AK2	Neuron apoptotic
GO:0000186	activation of MAPKK activity	120892	LRRK2	Neuron apoptotic
GO:0000186	activation of MAPKK activity	4803	NGF	Neuron apoptotic
GO:0000186	activation of MAPKK activity	4780	M3K5	Neuron apoptotic
GO:0000186	activation of MAPKK activity	3717	JAK2	Neuron apoptotic
GO:0000186	activation of MAPKK activity	1956	EGFR	Neuron apoptotic
GO:0000186	activation of MAPKK activity	1950	EGF	Neuron apoptotic
GO:0000186	activation of MAPKK activity	1399	CRKL	Neuron apoptotic
GO:0006954	inflammatory response	558	UFO	Inflammation
GO:0006954	inflammatory response	7130	TSG6	Inflammation
GO:0006954	inflammatory response	7133	TNR1B	Inflammation
GO:0006954	inflammatory response	7124	TNFA	Inflammation
GO:0006954	inflammatory response	7128	TNAP3	Inflammation
GO:0006954	inflammatory response	5970	TF65	Inflammation
GO:0006954	inflammatory response	148022	TCAM1	Inflammation
GO:0006954	inflammatory response	5293	PK3CD	Inflammation
GO:0006954	inflammatory response	5743	PGH2	Inflammation
GO:0006954	inflammatory response	2150	PAR2	Inflammation
GO:0006954	inflammatory response	2149	PAR1	Inflammation
GO:0006954	inflammatory response	6556	NRAM1	Inflammation
GO:0006954	inflammatory response	114548	NALP3	Inflammation
GO:0006954	inflammatory response	22861	NALP1	Inflammation
GO:0006954	inflammatory response	338322	NAL10	Inflammation
GO:0006954	inflammatory response	4069	LYSC	Inflammation
GO:0006954	inflammatory response	3988	LICH	Inflammation
GO:0006954	inflammatory response	5590	KPCZ	Inflammation
GO:0006954	inflammatory response	5587	KPCD1	Inflammation
GO:0006954	inflammatory response	814	KCC4	Inflammation
GO:0006954	inflammatory response	3557	IL1RA	Inflammation
GO:0006954	inflammatory response	3605	IL17	Inflammation
GO:0006954	inflammatory response	3551	IKKB	Inflammation
GO:0006954	inflammatory response	3428	IF16	Inflammation
GO:0006954	inflammatory response	3487	IBP4	Inflammation
GO:0006954	inflammatory response	2852	GPER	Inflammation
GO:0006954	inflammatory response	3627	CXL10	Inflammation
GO:0006954	inflammatory response	718	CO3	Inflammation
GO:0006954	inflammatory response	1116	CH3L1	Inflammation
GO:0006954	inflammatory response	4671	BIRC1	Inflammation
GO:0006954	inflammatory response	5004	A1AG1	Inflammation
GO:0006954	inflammatory response	149233	IL23R	Inflammation
GO:0006954	inflammatory response	146433	IL34	Inflammation
GO:0006954	inflammatory response	114609	TIRAP	Inflammation
GO:0006954	inflammatory response	83737	ITCH	Inflammation
GO:0006954	inflammatory response	79931	TNIP3	Inflammation
GO:0006954	inflammatory response	58484	NLRC4	Inflammation
GO:0006954	inflammatory response	54106	TLR9	Inflammation
GO:0006954	inflammatory response	50616	IL22	Inflammation
GO:0006954	inflammatory response	50507	NOX4	Inflammation
GO:0006954	inflammatory response	29110	TBK1	Inflammation
GO:0006954	inflammatory response	27178	IL37	Inflammation
GO:0006954	inflammatory response	27040	LAT	Inflammation
GO:0006954	inflammatory response	27035	NOX1	Inflammation
GO:0006954	inflammatory response	11315	PARK7	Inflammation
GO:0006954	inflammatory response	10014	HDAC5	Inflammation
GO:0006954	inflammatory response	9971	NR1H4	Inflammation
GO:0006954	inflammatory response	9447	AIM2	Inflammation
GO:0006954	inflammatory response	8876	VNN1	Inflammation
GO:0006954	inflammatory response	8639	AOC3	Inflammation
GO:0006954	inflammatory response	7852	CXCR4	Inflammation
GO:0006954	inflammatory response	7099	TLR4	Inflammation
GO:0006954	inflammatory response	7097	TLR2	Inflammation
GO:0006954	inflammatory response	7057	TSP1	Inflammation
GO:0006954	inflammatory response	7040	TGFB1	Inflammation
GO:0006954	inflammatory response	6774	STAT3	Inflammation
GO:0006954	inflammatory response	6382	SDC1	Inflammation
GO:0006954	inflammatory response	6370	CCL25	Inflammation
GO:0006954	inflammatory response	5971	RELB	Inflammation
GO:0006954	inflammatory response	5966	REL	Inflammation
GO:0006954	inflammatory response	5879	RAC1	Inflammation
GO:0006954	inflammatory response	5806	PTX3	Inflammation
GO:0006954	inflammatory response	5468	PPARG	Inflammation
GO:0006954	inflammatory response	5068	REG3A	Inflammation
GO:0006954	inflammatory response	5027	P2RX7	Inflammation
GO:0006954	inflammatory response	4973	OLR1	Inflammation
GO:0006954	inflammatory response	4790	NFKB1	Inflammation
GO:0006954	inflammatory response	4615	MYD88	Inflammation
GO:0006954	inflammatory response	4282	MIF	Inflammation
GO:0006954	inflammatory response	4217	NF2L2	Inflammation
GO:0006954	inflammatory response	4210	MEFV	Inflammation
GO:0006954	inflammatory response	4086	SMAD1	Inflammation
GO:0006954	inflammatory response	3827	KNG1	Inflammation
GO:0006954	inflammatory response	3815	KIT	Inflammation
GO:0006954	inflammatory response	3656	IRAK2	Inflammation
GO:0006954	inflammatory response	3606	IL18	Inflammation
GO:0006954	inflammatory response	3600	IL15	Inflammation
GO:0006954	inflammatory response	3596	IL13	Inflammation
GO:0006954	inflammatory response	3586	IL10	Inflammation
GO:0006954	inflammatory response	3576	IL8	Inflammation
GO:0006954	inflammatory response	3569	IL6	Inflammation
GO:0006954	inflammatory response	3553	IL1B	Inflammation
GO:0006954	inflammatory response	3146	HMGB1	Inflammation
GO:0006954	inflammatory response	3055	HCK	Inflammation
GO:0006954	inflammatory response	2833	CXCR3	Inflammation
GO:0006954	inflammatory response	1999	ELF3	Inflammation
GO:0006954	inflammatory response	1660	DHX9	Inflammation
GO:0006954	inflammatory response	1435	CSF1	Inflammation
GO:0006954	inflammatory response	1401	CRP	Inflammation
GO:0006954	inflammatory response	1269	CNR2	Inflammation
GO:0006954	inflammatory response	1234	CCR5	Inflammation
GO:0006954	inflammatory response	1230	CCR1	Inflammation
GO:0006954	inflammatory response	604	BCL6	Inflammation
GO:0006954	inflammatory response	301	ANXA1	Inflammation
GO:0006954	inflammatory response	207	AKT1	Inflammation
GO:0006954	inflammatory response	199	AIF1	Inflammation
GO:0048143	astrocyte activation	7124	TNFA	Inflammation
GO:0048143	astrocyte activation	4137	TAU	Inflammation
GO:0048143	astrocyte activation	5663	PSN1	Inflammation
GO:0048143	astrocyte activation	351	A4	Inflammation
GO:0048143	astrocyte activation	6608	SMO	Inflammation
GO:0048143	astrocyte activation	3949	LDLR	Inflammation
GO:0048143	astrocyte activation	3553	IL1B	Inflammation
GO:0048143	astrocyte activation	1956	EGFR	Inflammation
GO:0048143	astrocyte activation	1270	CNTF	Inflammation
GO:1903146	regulation of autophagy of mitochondrion	6721	SRBP2	Autophagy
GO:1903146	regulation of autophagy of mitochondrion	6720	SRBP1	Autophagy
GO:1903146	regulation of autophagy of mitochondrion	23400	AT132	Autophagy
GO:1903146	regulation of autophagy of mitochondrion	65018	PINK1	Autophagy
GO:1903146	regulation of autophagy of mitochondrion	10059	DNM1L	Autophagy
GO:1903146	regulation of autophagy of mitochondrion	10013	HDAC6	Autophagy
GO:1903146	regulation of autophagy of mitochondrion	7855	FZD5	Autophagy
GO:1903146	regulation of autophagy of mitochondrion	2931	GSK3A	Autophagy
GO:0006914	autophagy	7415	TERA	Autophagy
GO:0006914	autophagy	9895	TCPR2	Autophagy
GO:0006914	autophagy	8878	SQSTM	Autophagy
GO:0006914	autophagy	9711	RUBIC	Autophagy
GO:0006914	autophagy	664	Q6NVY4	Autophagy
GO:0006914	autophagy	26191	PTN22	Autophagy
GO:0006914	autophagy	5663	PSN1	Autophagy
GO:0006914	autophagy	7157	P53	Autophagy
GO:0006914	autophagy	440738	MLP3C	Autophagy
GO:0006914	autophagy	3428	IF16	Autophagy
GO:0006914	autophagy	2629	GLCM	Autophagy
GO:0006914	autophagy	1611	DAP1	Autophagy
GO:0006914	autophagy	1213	CLH1	Autophagy
GO:0006914	autophagy	22863	BAKOR	Autophagy
GO:0006914	autophagy	55626	AMRA1	Autophagy
GO:0006914	autophagy	5563	AAPK2	Autophagy
GO:0006914	autophagy	5562	AAPK1	Autophagy
GO:0006914	autophagy	351	A4	Autophagy
GO:0006914	autophagy	120892	LRRK2	Autophagy
GO:0006914	autophagy	65018	PINK1	Autophagy
GO:0006914	autophagy	57103	TIGAR	Autophagy
GO:0006914	autophagy	25989	ULK3	Autophagy
GO:0006914	autophagy	11315	PARK7	Autophagy
GO:0006914	autophagy	10533	ATG7	Autophagy
GO:0006914	autophagy	10133	OPTN	Autophagy
GO:0006914	autophagy	10013	HDAC6	Autophagy
GO:0006914	autophagy	8678	BECN1	Autophagy
GO:0006914	autophagy	7879	RAB7A	Autophagy
GO:0006914	autophagy	7405	UVRAG	Autophagy
GO:0006914	autophagy	5071	PRKN2	Autophagy
GO:0006914	autophagy	4864	NPC1	Autophagy
GO:0006914	autophagy	3146	HMGB1	Autophagy
GO:0006914	autophagy	2308	FOXO1	Autophagy
GO:0006914	autophagy	1813	DRD2	Autophagy
GO:0006914	autophagy	25	ABL1	Autophagy
GO:0050435	amyloid-beta metabolic process	5972	RENI	Amyloid
GO:0050435	amyloid-beta metabolic process	5664	PSN2	Amyloid
GO:0050435	amyloid-beta metabolic process	5663	PSN1	Amyloid
GO:0050435	amyloid-beta metabolic process	23385	NICA	Amyloid
GO:0050435	amyloid-beta metabolic process	4311	NEP	Amyloid
GO:0050435	amyloid-beta metabolic process	51454	B8ZZL1	Amyloid
GO:0050435	amyloid-beta metabolic process	43	ACES	Amyloid
GO:0050435	amyloid-beta metabolic process	23621	BACE1	Amyloid
GO:0050435	amyloid-beta metabolic process	8678	BECN1	Amyloid
GO:0050435	amyloid-beta metabolic process	3416	IDE	Amyloid
GO:0050435	amyloid-beta metabolic process	1636	ACE	Amyloid
GO:0034205	amyloid-beta formation	5663	PSN1	Amyloid
GO:0034205	amyloid-beta formation	5621	PRIO	Amyloid
GO:0034205	amyloid-beta formation	54103	PIGEH	Amyloid
GO:0034205	amyloid-beta formation	23385	NICA	Amyloid
GO:0034205	amyloid-beta formation	1859	DYR1A	Amyloid
GO:0034205	amyloid-beta formation	348	APOE	Amyloid
GO:0097242	amyloid-beta clearance	4311	NEP	Amyloid
GO:0097242	amyloid-beta clearance	718	CO3	Amyloid
GO:0097242	amyloid-beta clearance	8678	BECN1	Amyloid
GO:0097242	amyloid-beta clearance	3949	LDLR	Amyloid
GO:0097242	amyloid-beta clearance	3643	INSR	Amyloid
GO:0097242	amyloid-beta clearance	3480	IGF1R	Amyloid
GO:0097242	amyloid-beta clearance	3416	IDE	Amyloid
GO:1990000	amyloid fibril formation	4137	TAU	Amyloid
GO:1990000	amyloid fibril formation	2934	GELS	Amyloid
GO:1990000	amyloid fibril formation	1191	CLUS	Amyloid
GO:1990000	amyloid fibril formation	1029	ARF	Amyloid
GO:1990000	amyloid fibril formation	351	A4	Amyloid
GO:1990000	amyloid fibril formation	4193	MDM2	Amyloid
GO:0034976	response to endoplasmic reticulum stress	105022966	TADBP	Endoplasmic reticulum stress
GO:0034976	response to endoplasmic reticulum stress	81542	TMX1	Endoplasmic reticulum stress
GO:0034976	response to endoplasmic reticulum stress	64714	PDIA2	Endoplasmic reticulum stress
GO:0034976	response to endoplasmic reticulum stress	57761	TRIB3	Endoplasmic reticulum stress
GO:0034976	response to endoplasmic reticulum stress	51569	UFM1	Endoplasmic reticulum stress
GO:0034976	response to endoplasmic reticulum stress	30001	ERO1A	Endoplasmic reticulum stress
GO:0034976	response to endoplasmic reticulum stress	23071	ERP44	Endoplasmic reticulum stress
GO:0034976	response to endoplasmic reticulum stress	10211	FLOT1	Endoplasmic reticulum stress
GO:0034976	response to endoplasmic reticulum stress	10018	B2L11	Endoplasmic reticulum stress
GO:0034976	response to endoplasmic reticulum stress	9601	PDIA4	Endoplasmic reticulum stress
GO:0034976	response to endoplasmic reticulum stress	7466	WFS1	Endoplasmic reticulum stress
GO:0034976	response to endoplasmic reticulum stress	7186	TRAF2	Endoplasmic reticulum stress
GO:0034976	response to endoplasmic reticulum stress	7057	TSP1	Endoplasmic reticulum stress
GO:0034976	response to endoplasmic reticulum stress	5924	RGRF2	Endoplasmic reticulum stress
GO:0034976	response to endoplasmic reticulum stress	5770	PTN1	Endoplasmic reticulum stress
GO:0034976	response to endoplasmic reticulum stress	5295	P85A	Endoplasmic reticulum stress
GO:0034976	response to endoplasmic reticulum stress	5071	PRKN2	Endoplasmic reticulum stress
GO:0034976	response to endoplasmic reticulum stress	5034	PDIA1	Endoplasmic reticulum stress
GO:0034976	response to endoplasmic reticulum stress	4780	M3K5	Endoplasmic reticulum stress
GO:0034976	response to endoplasmic reticulum stress	4217	NF2L2	Endoplasmic reticulum stress
GO:0034976	response to endoplasmic reticulum stress	3576	IL8	Endoplasmic reticulum stress
GO:0034976	response to endoplasmic reticulum stress	3309	BIP	Endoplasmic reticulum stress
GO:0034976	response to endoplasmic reticulum stress	2923	PDIA3	Endoplasmic reticulum stress
GO:0034976	response to endoplasmic reticulum stress	2081	ERN1	Endoplasmic reticulum stress
GO:0034976	response to endoplasmic reticulum stress	1649	DDIT3	Endoplasmic reticulum stress
GO:0034976	response to endoplasmic reticulum stress	1385	CREB1	Endoplasmic reticulum stress
GO:0034976	response to endoplasmic reticulum stress	1080	CFTR	Endoplasmic reticulum stress
GO:0034976	response to endoplasmic reticulum stress	488	AT2A2	Endoplasmic reticulum stress
GO:0034976	response to endoplasmic reticulum stress	468	ATF4	Endoplasmic reticulum stress
GO:0034976	response to endoplasmic reticulum stress	466	ATF1	Endoplasmic reticulum stress
GO:0030968	endoplasmic reticulum unfolded protein response	7415	TERA	Endoplasmic reticulum stress
GO:0030968	endoplasmic reticulum unfolded protein response	55829	SELS	Endoplasmic reticulum stress
GO:0030968	endoplasmic reticulum unfolded protein response	54956	PAR16	Endoplasmic reticulum stress
GO:0030968	endoplasmic reticulum unfolded protein response	5610	E2AK2	Endoplasmic reticulum stress
GO:0030968	endoplasmic reticulum unfolded protein response	30001	ERO1A	Endoplasmic reticulum stress
GO:0030968	endoplasmic reticulum unfolded protein response	26291	FGF21	Endoplasmic reticulum stress
GO:0030968	endoplasmic reticulum unfolded protein response	7466	WFS1	Endoplasmic reticulum stress
GO:0030968	endoplasmic reticulum unfolded protein response	5770	PTN1	Endoplasmic reticulum stress
GO:0030968	endoplasmic reticulum unfolded protein response	4217	NF2L2	Endoplasmic reticulum stress
GO:0030968	endoplasmic reticulum unfolded protein response	3309	BIP	Endoplasmic reticulum stress
GO:0030968	endoplasmic reticulum unfolded protein response	2081	ERN1	Endoplasmic reticulum stress
GO:0030968	endoplasmic reticulum unfolded protein response	1649	DDIT3	Endoplasmic reticulum stress
GO:0051082	unfolded protein binding	6102	XRP2	Endoplasmic reticulum stress
GO:0051082	unfolded protein binding	10574	TCPH	Endoplasmic reticulum stress
GO:0051082	unfolded protein binding	7203	TCPG	Endoplasmic reticulum stress
GO:0051082	unfolded protein binding	10772	SRS10	Endoplasmic reticulum stress
GO:0051082	unfolded protein binding	871	SERPH	Endoplasmic reticulum stress
GO:0051082	unfolded protein binding	3303	HSP71	Endoplasmic reticulum stress
GO:0051082	unfolded protein binding	3326	HS90B	Endoplasmic reticulum stress
GO:0051082	unfolded protein binding	3320	HS90A	Endoplasmic reticulum stress
GO:0051082	unfolded protein binding	3301	DNJA1	Endoplasmic reticulum stress
GO:0051082	unfolded protein binding	1191	CLUS	Endoplasmic reticulum stress
GO:0051082	unfolded protein binding	3329	CH60	Endoplasmic reticulum stress
GO:0051082	unfolded protein binding	821	CALX	Endoplasmic reticulum stress
GO:0051082	unfolded protein binding	125972	CALR3	Endoplasmic reticulum stress
GO:0051082	unfolded protein binding	64374	SIL1	Endoplasmic reticulum stress
GO:0051082	unfolded protein binding	51327	AHSP	Endoplasmic reticulum stress
GO:0051082	unfolded protein binding	23746	AIPL1	Endoplasmic reticulum stress
GO:0051082	unfolded protein binding	11140	CDC37	Endoplasmic reticulum stress
GO:0051082	unfolded protein binding	10131	TRAP1	Endoplasmic reticulum stress
GO:0051082	unfolded protein binding	9049	AIP	Endoplasmic reticulum stress
GO:0051082	unfolded protein binding	8195	MKKS	Endoplasmic reticulum stress
GO:0051082	unfolded protein binding	5478	PPIA	Endoplasmic reticulum stress
GO:0051082	unfolded protein binding	3309	BIP	Endoplasmic reticulum stress
GO:0051082	unfolded protein binding	2081	ERN1	Endoplasmic reticulum stress
GO:0051082	unfolded protein binding	1861	TOR1A	Endoplasmic reticulum stress
GO:0051082	unfolded protein binding	1410	CRYAB	Endoplasmic reticulum stress
GO:0048167	regulation of synaptic plasticity	4137	TAU	Others
GO:0048167	regulation of synaptic plasticity	5663	PSN1	Others
GO:0048167	regulation of synaptic plasticity	2185	FAK2	Others
GO:0048167	regulation of synaptic plasticity	140730	RIMS4	Others
GO:0048167	regulation of synaptic plasticity	9783	RIMS3	Others
GO:0048167	regulation of synaptic plasticity	4204	MECP2	Others
GO:0048167	regulation of synaptic plasticity	4130	MAP1A	Others
GO:0048167	regulation of synaptic plasticity	3630	INS	Others
GO:0048167	regulation of synaptic plasticity	1020	CDK5	Others
GO:0001764	neuron migration	558	UFO	Others
GO:0001764	neuron migration	7291	TWST1	Others
GO:0001764	neuron migration	57630	SH3R1	Others
GO:0001764	neuron migration	6387	SDF1	Others
GO:0001764	neuron migration	26053	Q6PJU5	Others
GO:0001764	neuron migration	4628	Q4LE45	Others
GO:0001764	neuron migration	5663	PSN1	Others
GO:0001764	neuron migration	8929	PHX2B	Others
GO:0001764	neuron migration	84623	KIRR3	Others
GO:0001764	neuron migration	5747	FAK1	Others
GO:0001764	neuron migration	2697	CXA1	Others
GO:0001764	neuron migration	1499	CTNB1	Others
GO:0001764	neuron migration	885	CCKN	Others
GO:0001764	neuron migration	259266	ASPM	Others
GO:0001764	neuron migration	81565	NDEL1	Others
GO:0001764	neuron migration	27185	DISC1	Others
GO:0001764	neuron migration	8829	NRP1	Others
GO:0001764	neuron migration	7852	CXCR4	Others
GO:0001764	neuron migration	6900	CNTN2	Others
GO:0001764	neuron migration	5879	RAC1	Others
GO:0001764	neuron migration	5108	PCM1	Others
GO:0001764	neuron migration	4915	NTRK2	Others
GO:0001764	neuron migration	2625	GATA3	Others
GO:0001764	neuron migration	2534	FYN	Others
GO:0001764	neuron migration	2260	FGFR1	Others
GO:0001764	neuron migration	1399	CRKL	Others
GO:0001764	neuron migration	1020	CDK5	Others
GO:0001764	neuron migration	585	BBS4	Others
GO:0001764	neuron migration	581	BAX	Others
GO:0001764	neuron migration	323	APBB2	Others
GO:0007399	nervous system development	558	UFO	Others
GO:0007399	nervous system development	6929	TFE2	Others
GO:0007399	nervous system development	10280	SGMR1	Others
GO:0007399	nervous system development	80031	SEM6D	Others
GO:0007399	nervous system development	10512	SEM3C	Others
GO:0007399	nervous system development	7732	RN112	Others
GO:0007399	nervous system development	5454	PO3F2	Others
GO:0007399	nervous system development	8929	PHX2B	Others
GO:0007399	nervous system development	116	PACA	Others
GO:0007399	nervous system development	4440	MSI1H	Others
GO:0007399	nervous system development	4548	METH	Others
GO:0007399	nervous system development	5587	KPCD1	Others
GO:0007399	nervous system development	818	KCC2G	Others
GO:0007399	nervous system development	816	KCC2B	Others
GO:0007399	nervous system development	6925	ITF2	Others
GO:0007399	nervous system development	55704	GRDN	Others
GO:0007399	nervous system development	2852	GPER	Others
GO:0007399	nervous system development	1859	DYR1A	Others
GO:0007399	nervous system development	1499	CTNB1	Others
GO:0007399	nervous system development	657	BMR1A	Others
GO:0007399	nervous system development	4671	BIRC1	Others
GO:0007399	nervous system development	25814	ATX10	Others
GO:0007399	nervous system development	6310	ATX1	Others
GO:0007399	nervous system development	317	APAF	Others
GO:0007399	nervous system development	55626	AMRA1	Others
GO:0007399	nervous system development	43	ACES	Others
GO:0007399	nervous system development	351	A4	Others
GO:0007399	nervous system development	284403	WDR62	Others
GO:0007399	nervous system development	89797	NAV2	Others
GO:0007399	nervous system development	85300	ATCAY	Others
GO:0007399	nervous system development	81565	NDEL1	Others
GO:0007399	nervous system development	79094	CHAC1	Others
GO:0007399	nervous system development	57787	MARK4	Others
GO:0007399	nervous system development	55800	SCN3B	Others
GO:0007399	nervous system development	51232	CRIM1	Others
GO:0007399	nervous system development	29767	TMOD2	Others
GO:0007399	nervous system development	27185	DISC1	Others
GO:0007399	nervous system development	26468	LHX6	Others
GO:0007399	nervous system development	22871	NLGN1	Others
GO:0007399	nervous system development	10718	NRG3	Others
GO:0007399	nervous system development	10461	MERTK	Others
GO:0007399	nervous system development	9965	FGF19	Others
GO:0007399	nervous system development	9355	LHX2	Others
GO:0007399	nervous system development	9353	SLIT2	Others
GO:0007399	nervous system development	9350	CER1	Others
GO:0007399	nervous system development	8829	NRP1	Others
GO:0007399	nervous system development	7479	WNT8B	Others
GO:0007399	nervous system development	7422	VEGFA	Others
GO:0007399	nervous system development	6935	ZEB1	Others
GO:0007399	nervous system development	6900	CNTN2	Others
GO:0007399	nervous system development	6774	STAT3	Others
GO:0007399	nervous system development	6664	SOX11	Others
GO:0007399	nervous system development	6586	SLIT3	Others
GO:0007399	nervous system development	6585	SLIT1	Others
GO:0007399	nervous system development	6327	SCN2B	Others
GO:0007399	nervous system development	5728	PTEN	Others
GO:0007399	nervous system development	4915	NTRK2	Others
GO:0007399	nervous system development	4838	NODAL	Others
GO:0007399	nervous system development	4734	NEDD4	Others
GO:0007399	nervous system development	4233	MET	Others
GO:0007399	nervous system development	2932	GSK3B	Others
GO:0007399	nervous system development	2931	GSK3A	Others
GO:0007399	nervous system development	2625	GATA3	Others
GO:0007399	nervous system development	2332	FMR1	Others
GO:0007399	nervous system development	2260	FGFR1	Others
GO:0007399	nervous system development	2218	FKTN	Others
GO:0007399	nervous system development	2064	ERBB2	Others
GO:0007399	nervous system development	2049	EPHB3	Others
GO:0007399	nervous system development	2033	EP300	Others
GO:0007399	nervous system development	1947	EFNB1	Others
GO:0007399	nervous system development	1826	DSCAM	Others
GO:0007399	nervous system development	1742	DLG4	Others
GO:0007399	nervous system development	1639	DCTN1	Others
GO:0007399	nervous system development	1489	CTF1	Others
GO:0007399	nervous system development	1271	CNTFR	Others
GO:0007399	nervous system development	1270	CNTF	Others
GO:0007399	nervous system development	1200	TPP1	Others
GO:0007399	nervous system development	1020	CDK5	Others
GO:0007399	nervous system development	991	CDC20	Others
GO:0007399	nervous system development	627	BDNF	Others
GO:0007399	nervous system development	581	BAX	Others
GO:0007399	nervous system development	333	APLP1	Others
GO:0007399	nervous system development	207	AKT1	Others
GO:0002376	immune system process	148022	TCAM1	Others
GO:0002376	immune system process	340061	STING	Others
GO:0002376	immune system process	8878	SQSTM	Others
GO:0002376	immune system process	9711	RUBIC	Others
GO:0002376	immune system process	26191	PTN22	Others
GO:0002376	immune system process	5293	PK3CD	Others
GO:0002376	immune system process	114770	PGRP2	Others
GO:0002376	immune system process	2150	PAR2	Others
GO:0002376	immune system process	100528032	NKG2D	Others
GO:0002376	immune system process	114548	NALP3	Others
GO:0002376	immune system process	22861	NALP1	Others
GO:0002376	immune system process	338322	NAL10	Others
GO:0002376	immune system process	55016	MARH1	Others
GO:0002376	immune system process	6850	KSYK	Others
GO:0002376	immune system process	25865	KPCD2	Others
GO:0002376	immune system process	5587	KPCD1	Others
GO:0002376	immune system process	5579	KPCB	Others
GO:0002376	immune system process	814	KCC4	Others
GO:0002376	immune system process	10410	IFM3	Others
GO:0002376	immune system process	10581	IFM2	Others
GO:0002376	immune system process	8519	IFM1	Others
GO:0002376	immune system process	3428	IF16	Others
GO:0002376	immune system process	710	IC1	Others
GO:0002376	immune system process	10614	HEXI1	Others
GO:0002376	immune system process	2852	GPER	Others
GO:0002376	immune system process	1880	GP183	Others
GO:0002376	immune system process	2244	FIBB	Others
GO:0002376	immune system process	2243	FIBA	Others
GO:0002376	immune system process	2185	FAK2	Others
GO:0002376	immune system process	5610	E2AK2	Others
GO:0002376	immune system process	1670	DEF5	Others
GO:0002376	immune system process	414325	D103A	Others
GO:0002376	immune system process	718	CO3	Others
GO:0002376	immune system process	1191	CLUS	Others
GO:0002376	immune system process	10332	CLC4M	Others
GO:0002376	immune system process	3075	CFAH	Others
GO:0002376	immune system process	1675	CFAD	Others
GO:0002376	immune system process	629	CFAB	Others
GO:0002376	immune system process	214	CD166	Others
GO:0002376	immune system process	4671	BIRC1	Others
GO:0002376	immune system process	6502	B4DJT4	Others
GO:0002376	immune system process	567	B2MG	Others
GO:0002376	immune system process	384	ARGI2	Others
GO:0002376	immune system process	383	ARGI1	Others
GO:0002376	immune system process	164668	ABC3H	Others
GO:0002376	immune system process	60489	ABC3G	Others
GO:0002376	immune system process	27350	ABC3C	Others
GO:0002376	immune system process	3123	2B1E	Others
GO:0002376	immune system process	3107	1C17	Others
GO:0002376	immune system process	100507436	MICA	Others
GO:0002376	immune system process	149233	IL23R	Others
GO:0002376	immune system process	146433	IL34	Others
GO:0002376	immune system process	117159	DCD	Others
GO:0002376	immune system process	115004	CGAS	Others
GO:0002376	immune system process	114609	TIRAP	Others
GO:0002376	immune system process	91543	RSAD2	Others
GO:0002376	immune system process	83737	ITCH	Others
GO:0002376	immune system process	64135	IFIH1	Others
GO:0002376	immune system process	64127	NOD2	Others
GO:0002376	immune system process	58484	NLRC4	Others
GO:0002376	immune system process	57506	MAVS	Others
GO:0002376	immune system process	57126	CD177	Others
GO:0002376	immune system process	29110	TBK1	Others
GO:0002376	immune system process	27040	LAT	Others
GO:0002376	immune system process	23586	DDX58	Others
GO:0002376	immune system process	23569	PADI4	Others
GO:0002376	immune system process	10432	RBM14	Others
GO:0002376	immune system process	10270	AKAP8	Others
GO:0002376	immune system process	10133	OPTN	Others
GO:0002376	immune system process	10084	PQBP1	Others
GO:0002376	immune system process	9971	NR1H4	Others
GO:0002376	immune system process	9782	MATR3	Others
GO:0002376	immune system process	9447	AIM2	Others
GO:0002376	immune system process	8915	BCL10	Others
GO:0002376	immune system process	8772	FADD	Others
GO:0002376	immune system process	8547	FCN3	Others
GO:0002376	immune system process	7099	TLR4	Others
GO:0002376	immune system process	7097	TLR2	Others
GO:0002376	immune system process	7006	TEC	Others
GO:0002376	immune system process	6714	SRC	Others
GO:0002376	immune system process	5648	MASP1	Others
GO:0002376	immune system process	5591	PRKDC	Others
GO:0002376	immune system process	5371	PML	Others
GO:0002376	immune system process	4973	OLR1	Others
GO:0002376	immune system process	4780	M3K5	Others
GO:0002376	immune system process	4615	MYD88	Others
GO:0002376	immune system process	4282	MIF	Others
GO:0002376	immune system process	4210	MEFV	Others
GO:0002376	immune system process	4153	MBL2	Others
GO:0002376	immune system process	3718	JAK3	Others
GO:0002376	immune system process	3717	JAK2	Others
GO:0002376	immune system process	3665	IRF7	Others
GO:0002376	immune system process	3664	IRF6	Others
GO:0002376	immune system process	3663	IRF5	Others
GO:0002376	immune system process	3661	IRF3	Others
GO:0002376	immune system process	3558	IL2	Others
GO:0002376	immune system process	3434	IFIT1	Others
GO:0002376	immune system process	3258	HPT	Others
GO:0002376	immune system process	3146	HMGB1	Others
GO:0002376	immune system process	3055	HCK	Others
GO:0002376	immune system process	2633	GBP1	Others
GO:0002376	immune system process	2625	GATA3	Others
GO:0002376	immune system process	2534	FYN	Others
GO:0002376	immune system process	1660	DHX9	Others
GO:0002376	immune system process	1493	CTLA4	Others
GO:0002376	immune system process	1435	CSF1	Others
GO:0002376	immune system process	940	CD28	Others
GO:0002376	immune system process	920	CD4	Others
GO:0002376	immune system process	820	CAMP	Others
GO:0002376	immune system process	708	C1QBP	Others
GO:0002376	immune system process	695	BTK	Others
GO:0002376	immune system process	684	BST2	Others
GO:0002376	immune system process	604	BCL6	Others
GO:0002376	immune system process	472	ATM	Others
GO:0002376	immune system process	301	ANXA1	Others
GO:0006006	glucose metabolic process	7167	TPIS	Others
GO:0006006	glucose metabolic process	7124	TNFA	Others
GO:0006006	glucose metabolic process	208	Q05BV0	Others
GO:0006006	glucose metabolic process	1432	MK14	Others
GO:0006006	glucose metabolic process	5315	KPYM	Others
GO:0006006	glucose metabolic process	2645	HXK4	Others
GO:0006006	glucose metabolic process	3099	HXK2	Others
GO:0006006	glucose metabolic process	2597	G3P	Others
GO:0006006	glucose metabolic process	9370	ADIPO	Others
GO:0006006	glucose metabolic process	5562	AAPK1	Others
GO:0006006	glucose metabolic process	130589	GALM	Others
GO:0006006	glucose metabolic process	83440	ADPGK	Others
GO:0006006	glucose metabolic process	51738	GHRL	Others
GO:0006006	glucose metabolic process	8660	IRS2	Others
GO:0006006	glucose metabolic process	5467	PPARD	Others
GO:0006006	glucose metabolic process	5166	PDK4	Others
GO:0006006	glucose metabolic process	5163	PDK1	Others
GO:0006006	glucose metabolic process	3952	LEP	Others
GO:0006006	glucose metabolic process	3651	PDX1	Others
GO:0006006	glucose metabolic process	3630	INS	Others
GO:0006006	glucose metabolic process	3481	IGF2	Others
GO:0006006	glucose metabolic process	2539	G6PD	Others
GO:0006006	glucose metabolic process	2171	FABP5	Others
GO:0006006	glucose metabolic process	1374	CPT1A	Others
GO:0006006	glucose metabolic process	207	AKT1	Others
